# Supplementary material for: Effect of work on body language of ranch horses in Brazil
Source: PLoS One. 2020 Jan 28;15(1):e0228130. doi: 10.1371/journal.pone.0228130 (PMC6986720; doi:10.1371/journal.pone.0228130)
Supplement: S1 Dataset — (XLSX) [file pone.0228130.s002.xlsx]

## Sheet: Pre- and Post-workday
Horses	Grouping.from.Non.Hyerarquique.Cluster.Analysis	Moments	Ears.Forward.duration	Ears.Midline.duration	Ears.Flattener.duration	Ears.Backward.duration	Inner.Brow.Raiser.duration	Eye.Fully.Closed.duration	Eye.Partially.Closed.duration	Eye.Partially.Closed.frequency	Eye.White.Showing.frequency	Blink.Lower.frequency	Blink.Fast.frequency	Contraction.of.the.Orbiculares.frequency	Lower.Lip.Relaxed.duration	Lower.Lip.Depressor.frequency	Upper.Lip.Raiser.frequency	Nostril.Lift.duration	Tension.of.the.Muzzle.score	Tension.of.the.Mastigatory.Muscles.score	Weght.Shifting.Forelegs.frequency	Resting.Hind.Legs.duration	Locomotion.frenquency	Stamp.High.frequency	Stamp.Low.frequency	Knocking.High.frequency	Knocking.Low.frequency	Tree.Legs.Supporting.the.Body.frequency	Paw.frequency	Tail.Swishing.High.frequency	Tail.Swishing.Low.frequency	Kicking.Abdomen.frequency	Skin.Movement.Front.frequency	Skin.Movement.Back.frequency	Bodyshake.frequency	Headshake.frequency	Head.Tossing.frequency	Head.Turning.frequency	Head.Turning.duration	Touch.frequency	Scratch.frequency	Rub.frequency	Chew.frequency	Lick.frequency	Yawn.frequency	Groan.frequency	Snort.frequency	Flehmen.frequency	Head.Above.Neck.Line.frequency
A	LOW	Pre.Workday	38.57	42.856	0	38.59	6	0	0	0	20	1	23	4	0	3	0	6.85	0	0	0	37	35	1	9	1	5	10	0	55	231	0	203	49	0	21	0	10	140	5	4	0	25	11	1	0	0	0	35
B	LOW	Pre.Workday	0	77.71	0	42.24	0	0	11.63	2	0	0	14	9	0	0	1	36.96	0	0	1	127	0	8	10	5	10	27	0	192	137	0	341	12	0	10	0	4	26	18	0	0	6	5	0	0	0	0	7
C	LOW	Pre.Workday	10.58	79.45	0	30.01	1	0	0	0	2	0	25	14	0	0	0	0	0	0	5	165	3	1	6	3	1	14	1	355	87	4	265	68	0	13	0	16	85	8	2	0	16	4	0	0	0	0	50
D	LOW	Pre.Workday	8.88	52.26	0	58.84	0	0	2.21	1	0	0	15	2	0	0	0	0	0	0	0	0	10	2	2	4	1	5	0	117	133	1	186	70	0	0	0	17	113	11	0	0	30	1	1	0	0	0	50
E	HIGH	Pre.Workday	72.53	30.48	0	17.04	6	0	0	0	3	0	35	2	0	0	0	57.322	0	0	1	123	0	0	0	0	11	29	0	10	29	0	234	31	0	3	0	35	199	5	0	0	15	5	0	0	0	0	60
F	LOW	Pre.Workday	0	6.41	0	113.61	1	0	11.927	3	0	4	12	0	0	0	0	0	0	0	0	7	0	0	0	1	0	2	0	15	95	0	126	36	0	1	0	4	36	8	0	0	18	8	0	0	0	0	53
G	LOW	Pre.Workday	11.48	108.05	0	0.43	1	0	19.943	3	8	7	24	7	0	0	0	45.92	0	0	0	5	11	6	1	2	1	4	0	73	178	0	122	3	0	2	0	16	189	6	6	0	24	8	3	0	0	0	14
H	HIGH	Pre.Workday	29.25	35.82	0	54.95	3	0	19.57	2	3	3	22	8	0	0	2	0	0	0	0	0	0	0	1	0	0	0	0	88	62	0	193	27	0	9	0	2	5	5	0	0	11	0	0	0	0	0	43
I	HIGH	Pre.Workday	102.14	14.77	0	3.06	1	0	0	0	4	0	11	1	0	0	1	0	0	0	7	0	3	0	0	0	0	0	0	7	17	0	44	31	0	0	0	10	156	0	0	0	0	0	0	0	0	0	60
J	HIGH	Pre.Workday	42.37	40.41	0	37.2	3	0	0	0	10	0	18	5	0	0	0	39.967	0	0	0	13	1	0	4	0	0	0	0	5	3	0	1	17	0	0	0	16	189	0	0	0	12	1	0	0	0	0	60
M	HIGH	Pre.Workday	0	18.18	0	74.71	0	0	6.36	1	1	5	5	0	37.55	0	0	27.13	0	0	4	0	8	0	0	0	1	0	0	7	18	0	28	31	0	0	0	10	79	0	11	1	75	14	5	0	0	0	49
N	LOW	Pre.Workday	27.68	30.291	0	62.006	4	0	0	0	18	0	33	1	9.264	11	4	57.059	0	0	8	0	0	0	1	0	0	0	0	20	3	0	107	38	0	0	0	10	140	0	0	0	0	0	0	0	0	0	61
O	LOW	Pre.Workday	1.7	2.96	0	85.35	6	0	14.4	2	1	0	24	3	59.999	1	0	1.34	0	0	2	0	0	0	0	0	0	0	0	10	27	0	160	90	0	1	0	7	63	0	15	26	30	5	2	0	0	0	45
P	HIGH	Pre.Workday	25.62	20.46	0	73.91	6	0	0	0	5	0	24	0	0	0	0	0	0	0	0	0	27	0	0	1	1	5	0	8	3	0	10	9	0	0	0	5	19	3	0	83	9	3	0	0	0	0	41
A	LOW	Immediataly.Post.Workday	30.64	51.33	1.77	38.05	3	0	57.15	3	1	0	61	17	7.19	4	0	0	0	0	1	16	29	7	6	0	0	6	0	37	243	0	109	40	0	14	0	9	33	1	0	2	48	34	4	0	0	0	18
B	LOW	Immediataly.Post.Workday	2.03	62.59	0	55.38	0	0	15.98	5	1	0	20	6	0	0	2	0	0	0	1	218	0	3	7	0	0	39	0	73	217	0	208	32	0	12	0	7	48	15	1	0	37	18	1	0	0	0	7
C	LOW	Immediataly.Post.Workday	0	1.19	0	118.798	2	0	6.07	1	1	0	16	5	0	0	0	0.8	2	2	5	15	2	0	2	6	8	47	5	140	155	1	130	18	0	4	0	1	9	3	0	0	30	16	3	0	0	0	51
D	LOW	Immediataly.Post.Workday	4.565	7.94	0	107.47	5	2.28	43.435	4	1	6	15	1	0	0	0	0.36	0	0	0	108	2	0	2	0	3	22	0	49	28	0	60	9	0	0	0	5	81	0	0	0	10	5	0	0	0	0	60
E	HIGH	Immediataly.Post.Workday	35.58	21.17	0	63.25	4	0	23.601	1	0	5	12	5	59.99	0	0	23.895	2	2	5	286	0	0	2	0	3	54	0	5	42	0	22	0	0	0	1	9	69	0	0	0	15	7	0	0	0	0	41
F	LOW	Immediataly.Post.Workday	2.31	32.1	53.09	32.5	1	0	28.197	2	0	1	8	0	60.018	3	2	0	2	0	0	294	0	0	0	0	0	60	0	86	140	0	42	1	0	0	0	1	1	0	0	0	0	0	0	0	0	0	30
G	LOW	Immediataly.Post.Workday	10.37	66.44	0	23.22	3	0	0	0	3	0	17	6	0	0	0	37.246	0	1	1	11	7	11	7	2	7	9	1	107	187	0	73	0	0	2	0	10	59	2	6	7	11	2	0	0	0	0	20
H	HIGH	Immediataly.Post.Workday	0	119.11	0	0.89	3	0	29.985	4	0	2	9	5	0	0	4	0	2	2	7	22	1	1	4	0	3	6	0	49	61	0	82	2	0	3	3	2	2	0	0	0	28	5	2	0	0	0	20
I	HIGH	Immediataly.Post.Workday	0	8.03	6.77	45.22	1	0	44.12	3	1	0	39	0	0	5	4	0	2	1	18	2	2	0	0	1	0	1	0	3	1	0	52	4	0	1	0	4	32	0	0	13	77	0	0	0	0	0	49
J	HIGH	Immediataly.Post.Workday	0	39.62	0	80.37	7	12.27	47.72	5	0	6	12	9	0	12	0	0	2	0	10	17	1	0	1	0	0	1	1	18	50	0	63	0	0	1	0	6	27	0	0	1	40	20	4	0	0	0	39
M	HIGH	Immediataly.Post.Workday	0	12.61	0	107.42	0	0	43.303	3	0	1	15	1	15.636	0	0	0	2	0	7	0	0	0	3	2	3	3	0	29	19	0	80	3	0	0	0	3	23	0	0	0	0	0	0	0	0	0	61
N	LOW	Immediataly.Post.Workday	32.08	8.26	36.61	43.067	8	0	24.735	2	2	1	42	6	11.476	23	20	22.696	0	0	8	3	0	0	1	3	0	2	0	33	11	0	82	3	0	0	0	19	122	0	0	0	30	2	0	0	0	0	55
O	LOW	Immediataly.Post.Workday	0	0	0	119.98	0	2.38	57.64	3	0	0	27	6	0	0	0	0	2	0	1	20	0	0	0	1	1	16	0	2	2	0	81	18	0	0	0	2	23	0	0	0	20	0	0	0	0	0	61
P	HIGH	Immediataly.Post.Workday	2.12	107.5	0	10.4	7	0	38.864	3	1	1	14	4	16.939	0	0	0	1	0	5	65	29	1	0	3	2	18	0	8	39	0	64	4	0	0	0	8	42	4	0	0	61	37	1	0	0	0	40
A	LOW	10.min.Post.Workday
B	LOW	10.min.Post.Workday
C	LOW	10.min.Post.Workday
D	LOW	10.min.Post.Workday
E	HIGH	10.min.Post.Workday
F	LOW	10.min.Post.Workday
G	LOW	10.min.Post.Workday
H	HIGH	10.min.Post.Workday
I	HIGH	10.min.Post.Workday
J	HIGH	10.min.Post.Workday
M	HIGH	10.min.Post.Workday
N	LOW	10.min.Post.Workday
O	LOW	10.min.Post.Workday
P	HIGH	10.min.Post.Workday
A	LOW	15.min.Post.Workday
B	LOW	15.min.Post.Workday
C	LOW	15.min.Post.Workday
D	LOW	15.min.Post.Workday
E	HIGH	15.min.Post.Workday
F	LOW	15.min.Post.Workday
G	LOW	15.min.Post.Workday
H	HIGH	15.min.Post.Workday
I	HIGH	15.min.Post.Workday
J	HIGH	15.min.Post.Workday
M	HIGH	15.min.Post.Workday
N	LOW	15.min.Post.Workday
O	LOW	15.min.Post.Workday
P	HIGH	15.min.Post.Workday
A	LOW	30.min.Post.Workday
B	LOW	30.min.Post.Workday
C	LOW	30.min.Post.Workday
D	LOW	30.min.Post.Workday
E	HIGH	30.min.Post.Workday
F	LOW	30.min.Post.Workday
G	LOW	30.min.Post.Workday
H	HIGH	30.min.Post.Workday
I	HIGH	30.min.Post.Workday
J	HIGH	30.min.Post.Workday
M	HIGH	30.min.Post.Workday
N	LOW	30.min.Post.Workday
O	LOW	30.min.Post.Workday
P	HIGH	30.min.Post.Workday
A	LOW	60.min.Post.Workday
B	LOW	60.min.Post.Workday
C	LOW	60.min.Post.Workday
D	LOW	60.min.Post.Workday
E	HIGH	60.min.Post.Workday
F	LOW	60.min.Post.Workday
G	LOW	60.min.Post.Workday
H	HIGH	60.min.Post.Workday
I	HIGH	60.min.Post.Workday
J	HIGH	60.min.Post.Workday
M	HIGH	60.min.Post.Workday
N	LOW	60.min.Post.Workday
O	LOW	60.min.Post.Workday
P	HIGH	60.min.Post.Workday
A	LOW	6.h.Post.Workday
B	LOW	6.h.Post.Workday
C	LOW	6.h.Post.Workday
D	LOW	6.h.Post.Workday
E	HIGH	6.h.Post.Workday
F	LOW	6.h.Post.Workday
G	LOW	6.h.Post.Workday
H	HIGH	6.h.Post.Workday
I	HIGH	6.h.Post.Workday
J	HIGH	6.h.Post.Workday
M	HIGH	6.h.Post.Workday
N	LOW	6.h.Post.Workday
O	LOW	6.h.Post.Workday
P	HIGH	6.h.Post.Workday
A	LOW	12.h.Post.Workday
B	LOW	12.h.Post.Workday
C	LOW	12.h.Post.Workday
D	LOW	12.h.Post.Workday
E	HIGH	12.h.Post.Workday
F	LOW	12.h.Post.Workday
G	LOW	12.h.Post.Workday
H	HIGH	12.h.Post.Workday
I	HIGH	12.h.Post.Workday
J	HIGH	12.h.Post.Workday
M	HIGH	12.h.Post.Workday
N	LOW	12.h.Post.Workday
O	LOW	12.h.Post.Workday
P	HIGH	12.h.Post.Workday
[truncated: 16 more columns]

## Sheet: During workday
Horses	Velocity	Distance	Duration	Mean.Heart.Rate	Maximum.Heart.Rate
A	8.44	13.58	117	86.0968	140
B	9.12	13.58	117	76.3548	111
C	9.27	17.7	154	80.5946	112
D	10.09	17.7	154	79.5294	102
E	6.51	18.15	172	88.5897	167
F	8.22	19.18	172	80.1795	114
G	3.21	19.18	180	88.2286	157
H	3.09	19.18	180	107.886	161
I	5.1	22.74	192	99.8143	193
J	6.09	23.97	192	78.8857	117
M	5.45	29.29	473	116.042	195
N	8.05	9.14	473	110.348	173
O	4.49	9.52	480	96.1667	156
P	4.31	29.75	480	87.375	146

## Sheet: Horses' Informations
Horses	Ages	Body.Condition.Score
A	7	Good
B	20	Good
C	8	Good
D	8	Good
E	15	Moderate
F	16	Good
G	9	Good
H	16	Good
I	11	Moderate
J	24	Moderate
M	14	Moderate
N	18	Good
O	27	Good
P	6	Moderate
